# Supplementary material for: Leveraging a Consumer-Based Product to Develop a Cancer-Specific Mobile Meditation App: Prototype Development Study
Source: JMIR Form Res. 2022 Jan 14;6(1):e32458. doi: 10.2196/32458 (PMC8800087; doi:10.2196/32458)
Supplement: Multimedia Appendix 1 [file formative_v6i1e32458_app1.xlsx]

## Sheet: Sheet1
Leveraging a consumer-based product to develop a cancer-specific mobile meditation app: Prototype development study
Multimedia Appendix 1: Focus Group questions
Patients/survivors	Healthcare providers	Current Calm subscribers
1. What did you think about the Calm app after using it for seven days?	1. What did you think about the Calm app after using it for seven days?	1. What was your favorite aspect of the Daily Calm and why?
2. What was your favorite aspect of the app and why?	2. What was your favorite aspect of the app and why?	2. What was your least favorite aspect of the Daily Calm and why?
3. What was your least favorite aspect of the app and why?	3. What was your least favorite aspect of the app and why?	a. How would you change or adapt this aspect of the app?
a. How would you change or adapt this aspect of the app?	a. How would you change or adapt this aspect of the app?	3. Do you have suggestions on topics for the Daily Calm that would be desired by cancer patients or survivors? What are they?
4. How do you think the Calm app meditations impact your mental or physical state?	4. How do you think the Calm app meditations would impact the mental or physical state of the cancer patients and/or survivors you serve?	a. Mental health focused?
a. Cancer-related symptoms?	a. Cancer-related symptoms?	b. Cancer related symptoms?
5. Are there any components of the app that could be added or modified to make it more user-friendly?	5. Are there any components of the app that could be added or modified to make it more user-friendly?	c. Coping?
a. Any components that would make it more appealing to cancer patients and survivors?	a. Any components that would make it more appealing to cancer patients and survivors?	4. What meditation instructors on the Calm app are the most helpful? Why?
6. What might you be looking for from a meditation app designed specifically for cancer patients or survivors?	6. What might you be looking for from a meditation app designed specifically for cancer patients or survivors?	a. Are there any specific instructors you would like to hear from that are not in the Calm app?
a. What kinds of content would you be interested in?	a. What kinds of content would you be interested in?	5. What do you think about the “7 days of Calm” series? Is this helpful for your cancer related symptoms?
b. What would the app look like in relation to aesthetics and design?	b. What would the app look like in relation to aesthetics and design?	a. How would you change it?
7. How often do you think you would use a meditation app in your everyday life?	c. What would help to make sure you recommended it to your patients?	b. Are there other meditation series you found to be helpful?
a. Minutes per session? Days per week?	7. How often do you think the cancer patients and/or survivors you serve would use a meditation app in everyday life?	6. Are there any components of the app that could be added or modified to make it more user-friendly?
8. Overall, what suggestions do you have on how we could adapt the Calm app to better serve individuals in the cancer community?	a. Minutes per session? Days per week?	a. Any components that would make it more appealing to cancer patients and survivors? Topics for meditations?
