# Supplementary material for: Leveraging a Consumer-Based Product to Develop a Cancer-Specific Mobile Meditation App: Prototype Development Study
Source: JMIR Form Res. 2022 Jan 14;6(1):e32458. doi: 10.2196/32458 (PMC8800087; doi:10.2196/32458)
Supplement: Multimedia Appendix 2 [file formative_v6i1e32458_app2.xlsx]

## Sheet: Sheet1
Leveraging a consumer-based product to develop a cancer-specific mobile meditation app: Prototype development study
Multimedia Appendix 2: Themes, sub-themes, and illustrative quotes from current Calm subscribers’ surveys
Category	Theme	Sub-theme	Illustrative quote
App content	Cancer-specific	Self-care	“Ways to incorporate meditation into a cancer self-care routine.”
		Pain	“Pain related to treatment, and post-treatment pain.”
		Storytelling	“Maybe having survivor stories.”
			“More topics like successful cases of these people who been through it but now is all good?!”
		Acceptance	“How to accept and live with your new values and thoughts, if they changed.”
			“Acceptance of things outside your control.”
			“Accepting a new normal or a very different body.”
		Anxiety	“Coping with anxiety around tests and symptoms recurrence.”
			“Managing anxiety around upcoming scans and tests.”
		PTSD/Trauma	“PTSD type effects caused by diagnosis and treatments.”
			“More on dealing with trauma and the sustained impacts of living in fight or flight during treatment.”
		Fear of recurrence	“Would love to have a meditation to help when I convince myself the cancer is back because I am experiencing similar symptoms to when I was diagnosed.”
		Isolation	“Being different from others.”
			“How to support mental health in isolation.”
		Perspective	“Learning how to put the situation in perspective, into small challenges that can be met one at a time.”
		Treatment-specific mediations	“Specific relaxations to help during treatments - I use quick anxiety ones or naps but one or two treatment relaxation or anxiety reduction specific would be awesome during scans and chemo and radiation.”
			“A meditation on chemo being helpful instead of fearful.”
			“Finding calmness while undergoing scans.”
		Breathing based meditations	“Breathing for when life seems overwhelming and out of control.”
			“Guided breathing helps me stay the most focused.”
	Non-cancer specific	Sleep	“I use Calm to help me sleep. Since my radiation therapy, it's uncomfortable to lie flat, so listening to Calm helps me to relax.”
			“Sleep is frequently interrupted and sleep stories help me to go to sleep.”
App functionality	Scheduling/		“An easier way to view past check ins, gratitude lists and maybe a reflections journal within the app.”
	Tracking
	More options to personalize		“I wish I could organize the stories the way I want them to play.”
			“I would appreciate the option of choosing a male voice.”
			“I found a deep voice helps me out more, maybe users can choose speaker?”
	Cancer-specific		“A tab or section just for cancer and possibly specific by cancer type.”
			“Support networks. Shared space with other people on the journey. Live meditations with other survivors.”
	App navigation	Suggest specific options to others	“I rely more on the Facebook group to find content.”
		Algorithm that provides options based on symptoms or journey	“When we enter the app, ask how we feel now, and according the information we filled in suggest to us what to listen to.”
		Searching for topics	“Searching for the right thing in the moment.”
			“A search feature, for authors, narrators, keyword, etc.”
			“Searching for meditations seems rather hard and incomplete.”
	New users/		“Also, maybe there should be some introduction when someone is new to help the navigate the app.”
	meditators
	Guide to the app		“Maybe having a guide or a mentor only for myself so I could rely on talking to.”
	Accessible to families/		“Specific meditations for cancer patients/survivors and even caregivers would be great.”
	caregivers
