# Supplementary material for: Leveraging a Consumer-Based Product to Develop a Cancer-Specific Mobile Meditation App: Prototype Development Study
Source: JMIR Form Res. 2022 Jan 14;6(1):e32458. doi: 10.2196/32458 (PMC8800087; doi:10.2196/32458)
Supplement: Multimedia Appendix 3 [file formative_v6i1e32458_app3.xlsx]

## Sheet: Sheet1
Leveraging a consumer-based product to develop a cancer-specific mobile meditation app: Prototype development study
Multimedia Appendix 3: Themes, sub-themes, and illustrative quotes from cancer patients/survivors’ daily journals
Category	Theme	Sub-theme	Illustrative quote
App content	Cancer-specific	Gratitude	“I listened to some of the Gratitude series with Tamara Levitt. I found it very good overall. Within one them she commented that someone with cancer has to look really deep to find something they are grateful for. I think her series could expand into the cancer world and go deeper as many cancer patients, if they are not there, need to expand into gratefulness. I know in cancer support groups tha…
		Pain	“Pain is a issue for many cancer patients so options and labels to route patients for relaxation in hopes of reducing pain would help. This could be true for nausea and headaches as well.”
		Nausea
		Waiting	“I was waiting to see the GYN oncologist and knew I might have a biopsy (2 in fact... ouch) and thought, let me try using the app while waiting for the doctor as the wait was long. Great time to use the app!”
		Storytelling	“The stories of how people with cancer/survivors/caregivers who use the app over a period of time might describe the specific benefits they experienced (in their words vs. medical research terminology) and how and when they used the app (circumstances they used it e.g. when in the hospital).”
			“I've always liked hearing other people's survival stories - like an online journal entry, read by the patient. A sense of solidarity with others who've "been there" is a great feeling.”
		Grief and acceptance	“Topics such as living in the present, accepting loss of control, grief not just in focusing on your own mortality but grieving the loss of the life you wanted to lead or the things you have had to give up because of your illness, and how to create space for the people in your life, especially your family and caregivers, to be able to share their feelings and their experience of your illness with…
			“I think it's good to have tools in our toolbox, but there will be things that are beyond our control in changing. Sometimes we just have to be okay with the best we can do.”
		Anxiety	“Many people with cancer have anxiety about disease progression and the unknown of the path their disease will take, An app that somehow addresses those concerns helping someone to let go of those daily worries might help. However just the act of relaxing can help reduce those thoughts.”
			“In the case of the cancer patient I think there still needs to be a cancer focused anxiety meditation as it is more than just trying to relieve an anxious moment so to speak.”
		Isolation	“Cancer is isolating, maybe a meditation dealing with the feeling of isolation.”
		Perspective	“Learning to balance life and "everything else" from Jeff today was spot on. Life has to be a balance, we can't make all things equal and the time for each has to be allowed. We can however work on balancing everything and making space and room for everything, every emotion, each doctor, family, friends, ourselves. Three steps forward, two steps back comes to mind as we deal with each day, week, …
		Type and stage of cancer journey	“With cancer there are acute and chronic cancers. In the acute ones, patients hope that their treatment will enable them to " be cured" of their cancer or have it in remission. So positive outcomes, light at the end of the tunnel, etc are the hope of better days ahead. Chronic cancers are such that there is no "cure" and remission is an extreme rarity. It is the type that the patient does not hav…
		Movement modifications	“Both the Daily Calm and the 7 Days of Sleep meditations start by telling you to sit in a chair with your back straight. If I were designing a mediation app for cancer patients I would provide alternatives in the even that sitting straight up was not comfortable. For me, I have just recently had a mastectomy surgery and my chest is very tight. It is easier for me to meditate laying down on the fl…
		Breathing based meditations	“The guided meditations and breathing exercises give a good model and method that people can incorporate even when they are not listening to the app.”
	Non-cancer specific	Music	“I liked listening to the music much more than the meditation and could see how useful it could be pre-procedure or even during or after a procedure to help with anxiety and pain.”
		Visualizations	“I would like to see guided visualizations as well as meditations. I relied on "taking" myself somewhere peaceful and happy when I was doing tests, treatments, and procedures.”
		Sleep	“I enjoyed doing this at the end of my day so I could have a clearer mind going to sleep. That's usually when my mind races. I haven't been able to sleep well consistently since treatment and a lot of it has to do with anxiety and over thinking at night.”
App functionality	Scheduling/		“Perhaps to encourage repeat use and consistency. As I mentioned earlier I like rewards in the form of encouraging words, or silly comments that make you smile. If there's some way to capture metrics - like good job you've used the app 4 times this week or for 30 minutes this week. Also metrics in terms of outcomes - If the app captures how you feel a la 3 survey questions that are easy to fill o…
	tracking
	More options to personalize		“There is a rating system that asks you to select your emoji face of the day. I selected content, because I didn't really know what else to put. I wasn't particularly anxious or angry or mad or sad. Honestly, I was mentally exhausted and I had a headache. That didn't fit in the "emojis" of that day. I think most days I just feel "okay." I am happy to be alive, but painfully dealing with the sympt…
	Cancer-specific vs non-cancer specific		“Having a cancer segment within the app would be a good way to get cancer patients spread the word of Calm to others in cancer patient waiting rooms, infusion centers, etc.”
			“Being part of a survivor group was helpful, making this app the central piece of a community would be great.”
			“I personally don't need/want this app to be 'social'.”
			“I've been thinking about this question for days but I really feel like this is personal and not a tool I use for social support.”
	App navigation	Suggest specific options to others	“I think it's always helpful to be able to learn from someone who has already used the app effectively and gone through the different options and can share what they figured out helped them. It's a way of not having to try it all and give up but instead get a bit of a guided tour of best features especially from others with cancer or who struggle with certain symptoms.”
		Algorithm that provides options based on symptoms or journey	“It would be great to have our mood for that day take us to a meditation etc based on how we are feeling.”
		Searching for topics	“I think options and labels to help meditate through bad news as in positive diagnostic tests, bad news from a doctor visit, etc.”
	Accessibility for disabilities		“Are there visually calm options for the hearing impaired? Can visually impaired patients navigate and use calm? Ensuring the support is available to cancer patients with disabilities would make this an inclusive product. Also some of the references to relax the scalp could make brain cancer patients and radiation patients focus on the negative side effects of their treatments. So maybe having so…
	New users/		“I went back to the beginning principle and listed to the first "How to Meditate" session and thought it was excellent for anyone but can see that is a great introduction to make the whole rest of the content accessible and also to provide a gateway for cancer patients to be able to feel more comfortable navigating the more topical meditation topics.”
	meditators
	Emergency toolkit		“I did the emergency calm, this would reflect one selection that someone using CALM might find as they are in their lab waiting room, or in fusion center and feeling vulnerable. And while it can work I found at the very end of the program the words, more or less, to open your eyes and come back into the room. Well in the case of the cancer patient the room is reality and where they were to start …
	Guide to the app		“A coach to help us navigate through the app.”
	Accessible to families/		“There needs to be family content, kids (young through teen) content, maybe even lessons for friends as everyone is touched in some way.”
	caregivers		“Family member content, maybe. No matter what, every member of the family, every survivor, every person in the family is affected deeply whether the person lives 6 days or 6 years.”
