# Supplementary material for: Leveraging a Consumer-Based Product to Develop a Cancer-Specific Mobile Meditation App: Prototype Development Study
Source: JMIR Form Res. 2022 Jan 14;6(1):e32458. doi: 10.2196/32458 (PMC8800087; doi:10.2196/32458)
Supplement: Multimedia Appendix 4 [file formative_v6i1e32458_app4.xlsx]

## Sheet: Sheet1
Leveraging a consumer-based product to develop a cancer-specific mobile meditation app: Prototype development study
Multimedia Appendix 4: Themes, sub-themes, and illustrative quotes from healthcare providers’ daily journals
Category	Theme	Sub-theme	Illustrative quote
App content	Cancer-specific	Gratitude	“Strength and gratitude are key.”
		Waiting	“"Quick and easy" was a good set of options that covered a variety of topics of interest to patients. I could see this being useful in "waiting rooms" while patients wait for services.”
		Type and stage of cancer journey	“Lots of options, from guided exercises that can be used while getting radiation/chemo or procedures to gentle movement or walking meditations. Given that cancer patient's journey is long and winding, there needs to be such a wide variety of tools to meet them along their path.”
			“The cancer patient experience is variable, can be intensely exhausting, and benefits from potential organization based on the cancer journey. For example, from diagnosis (and what may come with it, i.e. denial, fear, anxiety, confusion, mind-racing, etc.) to active treatment (symptoms of fatigue, anxiety, stress, physical symptoms, etc.) to survivorship (fear of recurrence, etc.) - the needs may…
		Pain	“Symptom specific check in. Maybe pain and nausea specific work.”
		Nausea
		Storytelling	“In line with the "How to Meditate" series, perhaps a starter meditation series for cancer patients can include work like that by Jeff Warren and include one/some meditation(s) by a cancer survivor or cancer provider to bring the benefits of meditation to life from peers.”
		Acceptance	“Anxiety management Sleep aids Stress management can and should all be Included. One of the big struggles with being a cancer patient or survivor is feeling like you have no control - meditation is a good way to bring it back and stop spiraling negative thoughts.”
		Anxiety	“Anxiety and insomnia are almost universal, especially at the time of diagnosis. Having an app like this that is targeted towards restoring balance, giving patients a place to wander to and be able to feel what they are feeling (instead of putting on a strong face for friends and family) is key. Getting them to sleep and giving them tools to handle anxiety prior to surgery, during chemotherapy or…
	Non-cancer specific	Music	“Music always connects to my mood - i find it can be as calming or soothing as a meditation. I think it could also serve as a good distraction from stress and reality for cancer patients.”
		Visualizations	“I like the ones that focus on describing an area or place. I think it's important for cancer patients to escape to happy places when falling asleep.”
		Sleep	“Sleep disturbance is huge so some of these tools can help Racing thoughts Anxiety around scan/response assessment visits Anticipatory anxiety coming in the building - pre appt quick meditations.”
App functionality	More options to personalize		“Patients usually take pictures with family, care givers, nurses and even physicians, throughout the cancer journey. If the app send you a notification, you can link a picture to the notification to make it more engaging.”
	Cancer-specific vs non-cancer specific		“The cancer patient experience is variable, can be intensely exhausting, and benefits from potential organization based on the cancer journey. For example, from diagnosis (and what may come with it, i.e. denial, fear, anxiety, confusion, mind-racing, etc.) to active treatment (symptoms of fatigue, anxiety, stress, physical symptoms, etc.) to survivorship (fear of recurrence, etc.) - the needs may…
	App navigation	Algorithm that provides options based on symptoms or journey	“Maybe curated content based on cancer location, specific content to cancer type”
	New users/		“Having a simple "starter pack" like the one provided by Jeff Warren's "How to Meditate" series is an excellent idea for cancer patients, because (1) the cancer journey can be an overwhelming time and this simplifies trying to figure out 'where to start' for a patient and (2) it is in 'bite-size' bits around 10 minutes each.”
	meditators
	Guide to the app		“Where to start -- On my first review of Calm, it was a bit overwhelming to get a "roadmap" of how to use Calm, where to start. As I explored, I started to get a sense of the overall layout. For patients who are new to meditations/mindfulness, this could be overwhelming. Perhaps having an even easier brief landing section for first time users or an aerial view of the Calm roadmap or a 2 minute to…
	Community Features		“Today I listened to "The Story of Ubuntu" narrated by Lesley-Ann Brandt (author Christina Yang). It was a nice story, beautiful voice of the narrator. It gave a sense of interconnectedness to me across nations, generations. Cancer patients can sometimes feel very lonely and this aspect of a cancer specific platform for Calm could be very helpful in a cancer patient experience of stories and medi…
